# Supplementary material for: Collagen Crosslinking for Keratoconus: Cellular Signaling Mechanisms
Source: Biomolecules. 2023 Apr 20;13(4):696. doi: 10.3390/biom13040696 (PMC10135890; doi:10.3390/biom13040696)
Supplement: Supplementary file 1 [file biomolecules-13-00696-s001.zip]

Archive with 1 entries (1 files):
- biomolecules-2244992-supplementary.pdf
